# Supplementary material for: Fabrication, Optimization, and Characterization of Antibacterial Electrospun Shellac Fibers Loaded with Kaempferia parviflora Extract
Source: Pharmaceutics. 2022 Dec 29;15(1):123. doi: 10.3390/pharmaceutics15010123 (PMC9861391; doi:10.3390/pharmaceutics15010123)
Supplement: Supplementary file 1 [file pharmaceutics-15-00123-s001.zip]

Archive with 1 entries (1 files):
- pharmaceutics-2052959-supplementary.pdf
